# Supplementary material for: Trajectories of CD4+/CD8+ T-Cells Ratio 96 Weeks after Switching to Dolutegravir-Based Two-Drug Regimens: Results from a Multicenter Prospective Cohort Study
Source: Viruses. 2022 Oct 22;14(11):2315. doi: 10.3390/v14112315 (PMC9696165; doi:10.3390/v14112315)
Supplement: Supplementary file 1 [file viruses-14-02315-s001.zip]

Archive with 1 entries (1 files):
- viruses-1934844-supplementary.pdf
